# Supplementary material for: The Dynamics of Nucleotide Variants in the Progression from Low–Intermediate Myeloma Precursor Conditions to Multiple Myeloma: Studying Serial Samples with a Targeted Sequencing Approach
Source: Cancers (Basel). 2022 Feb 18;14(4):1035. doi: 10.3390/cancers14041035 (PMC8870380; doi:10.3390/cancers14041035)
Supplement: Supplementary file 1 [file cancers-14-01035-s001.zip]

Archive with 1 entries (1 files):
- cancers-1541138-supplementary.pdf
